# Supplementary material for: Phytosynthesis of Zinc Oxide Nanoparticles Using Ceratonia siliqua L. and Evidence of Antimicrobial Activity
Source: Plants (Basel). 2022 Nov 14;11(22):3079. doi: 10.3390/plants11223079 (PMC9695060; doi:10.3390/plants11223079)
Supplement: Supplementary file 1 [file plants-11-03079-s001.zip]

Archive with 1 entries (1 files):
- plants-1949311-supplementary.pdf
